# Supplementary material for: BmPMFBP1 regulates the development of eupyrene sperm in the silkworm, Bombyx mori
Source: PLoS Genet. 2022 Mar 21;18(3):e1010131. doi: 10.1371/journal.pgen.1010131 (PMC8970482; doi:10.1371/journal.pgen.1010131)
Supplement: S1 Data — (XLSX) [file pgen.1010131.s007.xlsx]

## Sheet: Sheet1
	Male			Female
EPI	0.000596703	#DIV/0!	#DIV/0!	3.97872e-05	5.15438e-05	#DIV/0!
FB	2.78453e-05	#DIV/0!	2.8935e-06	#DIV/0!	3.95332e-06	9.95256e-05
GD	0.760162	0.808363	0.771724	1.41644e-06	7.35774e-06	3.86924e-06
HEAD	1.1899e-06	4.57691e-06	8.95652e-06	#DIV/0!	#DIV/0!	2.95195e-05
MT	0.000483992	4.69005e-06	6.73428e-07	1.36193e-06	1.19006e-05	0.00010834
MG	0.000196781	#DIV/0!	8.02459e-05	2.41127e-05	2.10621e-05	#DIV/0!
SG	4.27083e-07	3.7571e-05	0.00011319	#DIV/0!	3.48277e-05
