# Supplementary material for: BmPMFBP1 regulates the development of eupyrene sperm in the silkworm, Bombyx mori
Source: PLoS Genet. 2022 Mar 21;18(3):e1010131. doi: 10.1371/journal.pgen.1010131 (PMC8970482; doi:10.1371/journal.pgen.1010131)
Supplement: S2 Data — (XLSX) [file pgen.1010131.s008.xlsx]

## Sheet: Sheet1
	WT			∆BmPMFBP1
RP49	18.3205	19.0126	18.3646	18.3017	18.4407	18.4732
PMFBP1	22.2217	22.899	22.248	23.5916	23.6173	24.0378
POWER	0.0669308	0.0677618	0.0676197	0.0276497	0.0255618	0.0211282
