# Supplementary material for: BmPMFBP1 regulates the development of eupyrene sperm in the silkworm, Bombyx mori
Source: PLoS Genet. 2022 Mar 21;18(3):e1010131. doi: 10.1371/journal.pgen.1010131 (PMC8970482; doi:10.1371/journal.pgen.1010131)
Supplement: S3 Data — (XLSX) [file pgen.1010131.s009.xlsx]

## Sheet: Sheet1
	WT♂ ×WT♀	WT Virgin♀	∆PMFBP1♂ ×WT♀
total	25	25	25		∆PMFBP1♂ ×WT♀
fertilizer	25	0	0
	1	0	0
	WT♂× WT♀	WT Virgin ♀	DPMFBP1♂× WT♀
No. of the tested individual	20	20	20
No. of the fertile individuals	20	0	0
Fertility	1	0	0
