# Supplementary material for: BmPMFBP1 regulates the development of eupyrene sperm in the silkworm, Bombyx mori
Source: PLoS Genet. 2022 Mar 21;18(3):e1010131. doi: 10.1371/journal.pgen.1010131 (PMC8970482; doi:10.1371/journal.pgen.1010131)
Supplement: S4 Data — (XLSX) [file pgen.1010131.s010.xlsx]

## Sheet: Sheet1
	WT ♂ × WT ♀																														WT♀ Virgin
day1	287	352	302	347	329	285	333	332	298	338	336	361	339	359	359	316	321	375	365	324	357	354	374	373	350	327	352	367	386	330	102	8	60	64	26	5	24	31	4	113	71	139	102	53	24	73	58	45	29
day2	307	356	303	364	342	310	355	340	359	361	350	370	374	370	370	352	325	391	365	358	383	354	404	404	354	361	363	380	387	359	323	16	136	164	109	26	165	164	8	242	166	381	250	193	71	185	136	75	116
day3	307	357	303	364	342	310	355	340	359	361	350	370	376	371	370	352	325	391	365	358	383	354	406	405	354	361	363	381	387	359	410	104	304	252	247	67	354	372	127	341	237	385	442	256	125	259	289	227	215
day4	307	357	303	364	342	310	355	340	359	361	350	370	376	371	370	352	325	391	365	358	383	354	406	405	354	361	363	381	387	359	410	303	369	337	405	160	394	372	437	341	237	385	443	257	325	396	409	347	352
[truncated: 40 more columns]
