# Supplementary material for: BmPMFBP1 regulates the development of eupyrene sperm in the silkworm, Bombyx mori
Source: PLoS Genet. 2022 Mar 21;18(3):e1010131. doi: 10.1371/journal.pgen.1010131 (PMC8970482; doi:10.1371/journal.pgen.1010131)
Supplement: S5 Data — (XLSX) [file pgen.1010131.s011.xlsx]

## Sheet: Sheet1
	WT♂	Sxl♂	DPMFBP1♂	DPMFBP1♂× DSxl♂
No. of the tested individual	15	15	15	15
No. of the fertile individuals	15	0	0	13
Fertility	1	0	0	0.867
